# Supplementary material for: Investigation and design of the dual specificity of the PRDM9 protein lysine methyltransferase
Source: Commun Biol. 2025 May 29;8:823. doi: 10.1038/s42003-025-08207-4 (PMC12122940; doi:10.1038/s42003-025-08207-4)
Supplement: Supplementary file 3 — Supplementary Data 1 [file 42003_2025_8207_MOESM3_ESM.xlsx]

## Sheet: Fig2a
H3K4
	-3	-2	-1	0	+1	+2	+3	+4	+5
	A1	R2	T3	K4	Q5	T6	A7	R8	K9
A	1	0.742909	0.271792	-0.359368	0.301323	0.151217	1.07542	0.735284	0.640414
R	0.163724	1	-0.058441	-0.440998	0.693856	-0.141565	0.182569	0.398116	0.851995
N	0.139726	0.0615565	-0.109906	-0.442446	0.327466	-0.144272	0.848338	0.974126	0.901826
D	-0.0888992	-0.0883249	-0.113395	-0.412619	-0.189832	-0.151076	0.889684	0.338729	0.24981
Q	0.131927	0.379279	-0.0930789	-0.379875	1	-0.134957	1.18458	1.28554	1.19976
E	0.0299192	-0.0719212	-0.104316	-0.427856	0.0430229	-0.137731	1.55202	0.302332	0.160056
G	0.426951	0.52908	-0.0915983	-0.380341	-0.278799	-0.136198	1.81927	0.588809	0.994855
H	0.238718	0.172828	-0.0108644	-0.395173	0.381504	-0.0958415	0.671773	0.831507	0.912242
I	0.283774	0.348802	3.97016	-0.361641	2.00972	1.29281	0.815733	2.02976	0.519834
L	0.237474	0.829996	3.29332	-0.364895	0.0177939	0.355936	0.768936	1.07276	0.957033
K	0.690279	1.55657	-0.0869542	1	4.08793	-0.110004	0.758596	0.829209	0.703597
M	0.297357	0.722821	0.0843855	-0.433448	1.59559	-0.0949794	1.2091	1.10538	0.575429
F	0.0420503	0.328419	0.0834066	-0.357619	-0.0988163	-0.0999049	0.366362	0.618295	1.29221
P	0.445309	0.0343411	0.426914	-0.343388	-0.26282	0.30204	0.269287	1.99168	1.5496
S	0.402732	0.188948	0.0216077	-0.298602	0.934575	-0.0731401	1.25084	0.951684	1.52905
T	0.650986	0.321113	1	-0.371978	5.76074	1	1.23119	1.11455	1.23955
Y	0.129108	0.285075	0.10201	-0.355943	0.0881955	-0.0972889	0.468486	0.62513	1.77984
V	0.665965	0.790597	4.40908	-0.114138	4.19091	3.52358	2.63782	2.2071	1.9429
H3K36
	-4	-3	-2	-1	0	+1	+2	+3	+4
	T32	G33	G34	V35	K36	K37	P38	H39	R40
A	1.65912	1.00956	0.311255	0.0374659	0.0275218	0.207759	0.729113	1.42551	1.14065
R	1.28375	1.3465	0.888949	0.0389219	0.0347539	0.316046	-0.0149347	0.274973	0.628415
N	1.13584	0.787262	0.174099	0.0318348	0.00461323	0.0859671	-0.013403	0.878198	1.51171
D	0.499165	0.31994	0.00279317	-0.0281097	8.42573e-05	0.0230713	-0.0132419	1.93204	0.984511
Q	1.0008	0.840604	0.269693	-0.00342396	-0.0041435	0.171099	-0.020897	2.86967	1.13534
E	0.688666	0.227467	0.0244527	-0.0422097	-0.00123091	0.129488	0.00317933	4.01074	0.878552
G	1.16176	1	1	0.00458635	-0.0365235	-0.0157536	-0.0194425	0.418561	1.00557
H	1.18854	0.754203	0.123142	-0.00467344	-0.029304	0.101752	-0.0351772	1	0.921418
I	1.0375	0.943184	0.0784619	5.47196	-0.0411502	1.95126	0.504741	1.04941	1.53672
L	1.30977	0.636044	0.562145	0.643541	-0.0454022	0.0409645	0.0917946	0.852981	1.48344
K	1.8691	1.54144	0.653773	-0.0511831	1	1	-0.0479036	0.575299	0.256323
M	1.33327	1.12036	0.48309	0.00607636	-0.0418457	0.322192	-0.0292154	2.33153	1.00093
F	0.664166	0.628122	0.210541	-0.0551663	-0.0753888	-0.00321463	-0.0622878	0.70261	0.735982
P	0.594134	0.230595	0.0457694	-0.0130569	-0.0585373	-0.0408585	1	0.131569	0.523179
S	0.724253	0.712399	0.0768299	-0.0676675	-0.0336555	0.0514236	-0.0202299	0.774755	0.879651
T	0.766052	0.707781	0.0471386	0.0109524	-0.0725872	0.408224	0.715341	1.0379	1.08621
Y	0.476615	0.592228	0.0933412	-0.0458313	-0.0760045	-0.0140393	-0.0711802	0.576247	1.10971
V	0.607503	0.580982	0.0453383	1	-0.0178485	2.44426	0.918342	2.12601	1.1817

## Sheet: Fig2b
H3K4
	-3	-2	-1	0	+1	+2	+3	+4	+5
	A1	R2	T3	K4	Q5	T6	A7	R8	K9
A	2.46654	0.680547	0	0	0	0	0.0802175	0	0
R	0	1.34225	0	0	0	0	0	0	0
N	0	0	0	0	0	0	0	0	0
D	0	0	0	0	0	0	0	0	0
Q	0	0	0	0	0	0	0.19758	0.307501	0.214027
E	0	0	0	0	0	0	0.604105	0	0
G	0.32519	0.163729	0	0	0	0	0.911385	0	0
H	0	0	0	0	0	0	0	0	0
I	0	0	5.97895	0	0.772621	3.12126	0	1.16064	0
L	0	0.899561	4.4105	0	0	0	0	0.0773732	0
K	1.25073	2.94866	0	30	3.04141	0	0	0	0
M	0	0.630747	0	0	0.377746	0	0.22416	0.11228	0
F	0	0	0	0	0	0	0	0	0.314811
P	0.386818	0	0	0	0	0	0	1.11506	0.601374
S	0.244514	0	0	0	0	0	0.26957	0	0.57816
T	1.10673	0	0.344822	0	5.30892	2.02191	0.248161	0.12211	0.257265
Y	0	0	0	0	0	0	0	0	0.865412
V	1.16137	0.799844	7.11898	0	3.16818	18.3104	1.91905	1.37579	1.05699
H3K36
	-4	-3	-2	-1	0	+1	+2	+3	+4
	T32	G33	G34	V35	K36	K37	P38	H39	R40
A	0.726047	0.323334	0.113422	0	0	0	2.83718	0.124926	0.150169
R	0.305536	0.812083	2.62001	0	0	0	0	0	0
N	0.144986	0.0145578	0	0	0	0	0	0	0.558627
D	0	0	0	0	0	0	0	0.561357	0
Q	0	0.0876996	0	0	0	0	0	1.42728	0.144448
E	0	0	0	0	0	0	0	2.59665	0
G	0.172926	0.309841	3.18352	0	0	0	0	0	0
H	0.201873	0	0	0	0	0	0	0	0
I	0.0397983	0.230036	0	22	0	5.28347	1.48382	0	0.586823
L	0.334077	0	1.12299	0.690401	0	0	0	0	0.526856
K	0.969799	1.10694	1.52033	0	30	1.72854	0	0	0
M	0.359926	0.481237	0.792943	0	0	0	0	0.92068	0
F	0	0	0	0	0	0	0	0	0
P	0	0	0	0	0	0	4.74454	0	0
S	0	0	0	0	0	0	0	0	0
T	0	0	0	0	0	0.0172377	2.74872	0	0.0917436
Y	0	0	0	0	0	0	0	0	0.116915
V	0	0	0	1.77982	0	7.68174	4.13379	0.734105	0.194461

## Sheet: Fig5b
H3K4
Time	Exp1	Exp2	Exp3	fit
0	0	0	0	0
2	0.0559627	0.114137	0.0719455	0.10077
5	0.19849	0.224195	0.202329	0.233209
10	0.311749	0.445717	0.418314	0.412032
15	0.459083	0.704167	0.546823	0.549151
20	0.670307	0.68814	0.66367	0.654293
30	0.85694	0.800162	0.764031	0.796735
45	1.03922	0.736295	0.901019	0.908358
60	0.981428	0.860367	1.00505	0.958684
H3K36
Time	Exp1	Exp2	Exp3	fit
0	0	0	0	0
2	0.00460636	-0.0235167	0.0200121	0.020262
5	0.0250984	0.00208829	0.046521	0.0498879
10	0.0699379	0.0304089	0.0566647	0.097287
15	0.111437	0.0737143	0.105426	0.142322
20	0.127742	0.0959975	0.154351	0.185109
30	0.340631	0.185397	0.199687	0.264388
45	0.456843	0.336262	0.308479	0.369081
60	0.58366	0.503592	0.535391	0.458874

## Sheet: Fig5d
Cluster	Frequency PRDM9 with H3K4	Frequency PRDM9 with H3K36
0-750	9	18
>750	12	3

## Sheet: Fig6a
	WT		A287S		L294S		F333A		F333Y		F333W		I339Q		E360A		E360D		E360P		E360Q		E360K		Y361A		E364A		E364R
	K4	K36	K4	K36	K4	K36	K4	K36	K4	K36	K4	K36	K4	K36	K4	K36	K4	K36	K4	K36	K4	K36	K4	K36	K4	K36	K4	K36	K4	K36
Mean	1	0.204961	0.728815	0.0782614	1.29605	0.412717	1.55557	0.970885	1.07787	0.812199	0.992679	1.26373	0.0703024	0.0202781	1.34971	0.232277	1.41386	0.670325	1.22576	0.0832848	1.15874	0.167559	0.871274	0.0744067	0.168562	0.0824316	0.306816	0.0908756	0.0270835	0.145346
SE		0.0177715	0.0270859	0.045205	0.259192	0.124062	0.23366	0.0505289	0.0753352	0.181139	0.142543	0.137961	0.0292796	0.0154474	0.140327	0.0890844	0.155311	0.125848	0.121738	0.0151805	0.0703677	0.0139738	0.0841398	0.00981445	0.0123147	0.0121771	0.0373594	0.0156175	0.0136507	0.0484329
Data points		0.173969	0.679724	0.0244597	1.75702	0.285481	2.02287	0.884825	1.03872	1.1725	1.02324	1.50813	0.0382269	-0.00380034	1.08372	0.149942	1.17627	0.738386	1.00782	0.06748	1.0182	0.150128	1.03945	0.0633189	0.18161	0.0637446	0.324888	0.0895424	0.013616	0.13069
		0.143611	0.773197	0.0422377	1.27092	0.660813	1.31773	0.968037	0.971442	0.664818	1.22287	1.25245	0.0439108	0.015553	1.4052	0.136609	1.48689	0.426439	1.24071	0.0687373	1.23543	0.157356	0.79221	0.0939779	0.180129	0.0782494	0.360566	0.118568	0.0132504	0.0697521
		0.239813	0.733523	0.168087	0.860211	0.291856	1.32611	1.05979	1.22345	0.599282	0.731929	1.03061	0.12877	0.0490815	1.56023	0.410279	1.57842	0.846149	1.42874	0.113637	1.2226	0.195194	0.782159	0.0659231	0.143948	0.105301	0.234992	0.0645166	0.054384	0.235597
		0.208034
		0.19319
		0.339498
		0.286105
		0.103558
		0.232332
		0.0776242
		0.157559
		0.285871
		0.363997
		0.160005
		0.121906
		0.174327
		0.125304
		0.289993
		0.223618
		0.293435
		0.110439

## Sheet: Fig6b
	H3K4/H3K36	SE
WT	4.87897	0.191521
A287S	9.31257	1.53354
L294S	3.14029	0.93751
F333A	1.60222	0.311208
F333Y	1.3271	0.283589
F333W	0.785515	0.148064
I339Q	n.d.	n.d.
E360A	5.8108	1.28307
E360D	2.10921	0.425455
E360P	14.7177	1.79397
E360Q	6.91542	0.509992
E360K	11.7096	1.1365
Y361A	2.04487	0.106226
E364A	3.37621	0.287138
E364R	0.186337	0.0282713
